# Supplementary material for: Divergent Synthesis of 5,7-Diazaullazines Derivatives through a Combination of Cycloisomerization with Povarov or Alkyne–Carbonyl Metathesis
Source: Molecules. 2024 May 6;29(9):2159. doi: 10.3390/molecules29092159 (PMC11085690; doi:10.3390/molecules29092159)
Supplement: Supplementary file 1 [file molecules-29-02159-s001.zip]

Archive with 1 entries (1 files):
- molecules-2901208-supplementary.pdf
